# Supplementary material for: Novel Risk Variants in the Oxytocin Receptor Gene (OXTR) Possibly Linked to and Associated with Familial Type 2 Diabetes
Source: Int J Mol Sci. 2023 Mar 27;24(7):6282. doi: 10.3390/ijms24076282 (PMC10094736; doi:10.3390/ijms24076282)
Supplement: Supplementary file 1 [file ijms-24-06282-s001.zip]

Archive with 1 entries (1 files):
- ijms-1946263-supplementary.pdf
